# Supplementary material for: Assistive Products and Technology to Facilitate Activities and Participation for Children with Disabilities
Source: Int J Environ Res Public Health. 2023 Jan 23;20(3):2086. doi: 10.3390/ijerph20032086 (PMC9915405; doi:10.3390/ijerph20032086)
Supplement: Supplementary file 1 [file ijerph-20-02086-s001.zip]

Archive with 1 entries (1 files):
- ijerph-2150669-supplementary.pdf
